# Supplementary material for: Three-Month Outcomes in Cancer Patients with Superficial or Deep Vein Thrombosis in the Lower Limbs: Results from the RIETE Registry
Source: Cancers (Basel). 2023 Mar 29;15(7):2034. doi: 10.3390/cancers15072034 (PMC10093050; doi:10.3390/cancers15072034)
Supplement: Supplementary file 1 [file cancers-15-02034-s001.zip]

Archive with 1 entries (1 files):
- cancers-2288879-supplementary.pdf
